# Supplementary material for: School-related sedentary behaviours and indicators of health and well-being among children and youth: a systematic review
Source: Int J Behav Nutr Phys Act. 2022 Apr 5;19:40. doi: 10.1186/s12966-022-01258-4 (PMC8979786; doi:10.1186/s12966-022-01258-4)
Supplement: Supplementary file 3 — Additional file 3. [file 12966_2022_1258_MOESM3_ESM.xlsx]

## Sheet: Experimental Studies
Study	Random Sequence Generation	Allocation Concealment	Blinding of Participants, Personnel and Outcome Assessors	Outcome #1	Detection Bias	Outcome #2	Detection Bias	Outcome #3	Detection Bias	Outcome #4	Detection Bias	Outcome #5	Detection Bias	Outcome #1	Attrition Bias	Outcome #2	Attrition Bias	Outcome #3	Attrition Bias	Outcome #4	Attrition Bias	Outcome #5	Attrition Bias	Selective Outcome Reporting	Other Sources of Bias			Random Sequence Generation
Aadland et al. 2019	Low	Low	High	Cognitive	Low	Other Movement Behaviours	Low	Fitness	Low					Cognitive	High	Other Movement Behaviours	Low	Fitness	High					High	Low		Rating	Allocation Concealment
Altenburg, Chinapaw, and Singh 2016	Low	Unclear	Unclear	Cognitive	High									Cognitive	Unclear									Low	Low		Rating	Blinding of Participants, Personnel and Outcome Assessors
Bartholomew et al. 2018	Unclear	Unclear	High	Cognitive	Unclear									Cognitive	Low									Low	Low			Outcome #2
Buchele Harris and Chen 2018	High	High	Low	Fitness	Low									Fitness	Unclear									Low	Low		Rating	Detection Bias
Calvert et al. 2019	Unclear	Unclear	High	Other Movement Behaviours	Low	Cognitive	Low							Other Movement Behaviours	Low	Cognitive	Low							High	High			Outcome #3
Carlson et al. 2015, Non-Randomized Intervention	High	High	High	Other Movement Behaviours	High									Other Movement Behaviours	High									High	Low		Rating	Detection Bias
Chesham et al. 2018	High	High	Unclear	Other Movement Behaviours	Low	Fitness	Low	Adiposity	Low					Other Movement Behaviours	Unclear	Fitness	Unclear	Adiposity	Unclear					High	High			Outcome #4
Clemes et al. 2016, AUS study	Unclear	Unclear	High	Other Movement Behaviours	Low									Other Movement Behaviours	Unclear									High	High		Rating	Detection Bias
Clemes et al. 2016, UK study	High	High	High	Other Movement Behaviours	Low									Other Movement Behaviours	Low									High	High			Outcome #5
Contardo Ayala et al. 2016	High	High	High	ActivPAL (sitting, standing, stepping)	Low	ActiGraph	Low	Adiposity	Low	Biomarkers	Low	Risks	High	ActivPAL (sitting, standing, stepping)	Low	ActiGraph	High	Adiposity	Low	Biomarkers	Low	Risks	Low	High	High			Outcome #1
Contardo Ayala et al. 2018	High	High	High	Other Movement Behaviours	Low	Adiposity	Low	Risks	High					Other Movement Behaviours	High	Adiposity	Low	Risks	High					High	High		Rating	Detection Bias
Cronholm et al. 2018	High	High	Low	Adiposity	Low	Growth	Low	Physical activity	High					Adiposity	Low	Growth	Low	Other Movement Behaviours	Low					High	Low		Rating	Detection Bias
Ee et al. 2018	Unclear	Unclear	High	Other Movement Behaviours	Low	Risks	High							Other Movement Behaviours	Low	Risks	Low							Low	Low			Outcome #1
Ekstrom et al. 2019	Unclear	Unclear	High	Fitness	Unclear									Fitness	Unclear									High	High		Rating	Attrition Bias
Frangou et al. 2019	Unclear	Unclear	High	Cognitive	Low									Cognitive	Unclear									High	Low			Outcome #2
Galle et al. 2020	High	High	Low	Other Movement Behaviours	Unclear									Other Movement Behaviours	Unclear									High	High		Rating	Attrition Bias
Grieco et al. 2016	Unclear	Unclear	Low	Cognitive	Low									Cognitive	High									High	Low			Outcome #3
Hassler Hallstedt and Ghaderi 2018	Unclear	Unclear	Low	Cognitive	Low									Cognitive	Unclear									High	Low		Rating	Attrition Bias
Hanghoj et al. 2018	High	High	High	Cognitive	High									Cognitive	Unclear									High	Low			Outcome #4
Kariippanon et al. 2019	High	High	High	Other Movement Behaviours	Low									Other Movement Behaviours	Unclear									Low	Low		Rating	Attrition Bias
Kidokoro et al. 2019	High	High	High	Other Movement Behaviours	Low									Other Movement Behaviours	Unclear									High	Low			Outcome #5
Kolle et al. 2020	Low	Low	High	Other Movement Behaviours	Low	Fitness	Low							Other Movement Behaviours	Low	Fitness	Unclear							Low	Low		Rating	Attrition Bias
Mackenzie (2018)	High	High	High	Other Movement Behaviours	Low	Cognitive	Unclear							Other Movement Behaviours	Unclear	Cognitive	Unclear							Low	Low		Rating	Selective Outcome Reporting
Meyer et al. 2014	Low	Low	Low	Adiposity	Low	Fitness	Low	Other Movement Behaviours	Low	Social-emotional	High	Biomarkers	Low	Adiposity	Low	Fitness	Low	Other Movement Behaviours	Low	Social-emotional	Low	Biomarkers	Low	Low	Low		Rating	Other Sources of Bias
Moller et al. 2014	High	High	Low	Other Movement Behaviours	Low									Other Movement Behaviours	Low									Low	Low
Muller et al 2016	Unclear	Unclear	High	Treadmill fitness test variables	Low	Adiposity	Low	Other Movement Behaviours	High	Body coordination test	Low	Biomarkers	Low	Treadmill fitness test variables	Low	Adiposity	Low	Other Movement Behaviours	Low	Body coordination test	Low	Biomarkers	Unclear	Low	Low
Norris et al. 2015	Unclear	Unclear	High	Other Movement Behaviours	Low	Cognitive	Low							Other Movement Behaviours	Unclear	Cognitive	Unclear							High	Low
Parrish et al. 2018	Low	Low	Low	Other Movement Behaviours	Low	Adiposity	Low	Cognitive	Low					Other Movement Behaviours	Unclear	Adiposity	Unclear	Cognitive	Unclear					Low	Low
Pitchford 2015	Low	Low	High	Cognitive	Low									Cognitive	Unclear									High	Low
Pitchford and Outhwaite 2019	Low	Low	High	Cognitive	Low									Cognitive	Unclear									Low	Unclear
Pitchford et al. 2019, Experiment 2	High	High	High	Cognitive	Low									Cognitive	Unclear									High	Low
Pitchford et al. 2019, Experiment 3	Low	Low	High	Cognitive	Low									Cognitive	Unclear									High	Low
Rees-Punia et al. 2017	High	High	High	Other Movement Behaviours	Low									Other Movement Behaviours	Unclear									High	High
Resaland et al. 2016	Unclear	Unclear	Low	Other Movement Behaviours	Low	Cognitive	Low							Other Movement Behaviours	High	Cognitive	Low							High	Low
Reznik et al. 2015	Unclear	Unclear	Low	Other Movement Behaviours	Low									Other Movement Behaviours	Unclear									Low	Low
Ridgers et al. 2018	Unclear	Unclear	Low	Other movement behaviors	Low									Other movement behaviors	Unclear									Low	Low
Riley et al. 2015	Low	Low	High	Other Movement Behaviours	Low	Social-Emotional	High							Other Movement Behaviours	Low	Social-Emotional	Low							High	Low
Schneller et al. 2017	High	High	High	Other Movement Behaviours	Low	Adiposity	Low							Other Movement Behaviours	Unclear	Adiposity	Unclear							Low	High
Seljebotn et al. 2019	Low	Low	Low	Other Movement Behaviours	Low	Adiposity	Low	Fitness	Low					Other movement behaviors	Unclear	Adiposity	Unclear	Fitness	Unclear					Low	Low
Sherry et al. 2020	High	High	Low	Other Movement Behaviours	Low	Social-emotional	High	Risks	High	Cognitive	Low			Other Movement Behaviours	Unclear	Social-emotional	Unclear	Risks	Unclear	Cognitive	Unclear			High	Low
Silva et al. 2018	High	High	High	Other movement behaviors	Low									Other Movement Behaviours	Unclear									Low	Low
Sudholz et al. 2020	High	High	High	Other Movement Behaviours	Low									Other Movement Behaviours	Low									Low	High
Verloigne et al. 2018	Unclear	Unclear	Low	Other Movement Behaviours	Low									Other Movement Behaviours	Unclear									High	Low
Wells, Myers, and Henderson 2014	Low	Unclear	Low	Other Movement Behaviours	Low									Other Movement Behaviours	High									Low	Low
Wick et al. 2018	High	High	Low	Other Movement Behaviours	Low	Cognitive	Low							Other Movement Behaviours	Low	Cognitive	Low							High	Low

## Sheet: Observational Studies
Ref ID	Selection Bias	Performance Bias	Outcome #1	Detection Bias	Outcome #2	Detection Bias	Outcome #3	Detection Bias	Outcome #4	Detection Bias	Outcome #5	Detection Bias	Outcome #6	Detection Bias	Outcome #1	Attrition Bias	Outcome #2	Attrition Bias	Outcome #3	Attrition Bias	Outcome #4	Attrition Bias	Outcome #5	Attrition Bias	Outcome #6	Attrition Bias	Selective Reporting Bias	Other Sources of Bias
Aggio et al. 2016	Low	High	Cognitive	High											Cognitive	High											High	Low
Anez et al. 2018	Unclear	High	Social-Emotional	Low											Social-Emotional	Unclear											Low	Low
Babic et al. 2017	High	Low	Social-Emotional	Low											Social-Emotional	Low											Low	Low
Brunetti et al. 2016	Low	High	Sleep duration	High	Daytime Sleepiness	Low									Sleep duration	Unclear	Daytime Sleepiness	Unclear									High	High
Burns et al. 2015	High	Low	Other Movement Behaviours	Low											Other Movement Behaviours	Unclear											Low	Low
Burns et al. 2019	Unclear	Low	Fitness	Low											Fitness	Unclear											Low	Low
Calpbinici and Arslan 2018	Low	High	Social-Emotional	Low											Social Emotional	Unclear											Low	High
Carlson et al. 2015, Longitudinal	Low	High	Other Movement Behaviours	High	Social-Emotional	High									Other Movement Behaviours	Unclear	Social-emotional	Unclear									High	Low
Chen et al. 2014	Low	High	Other Movement Behaviours	Low											Other Movement Behaviours	Unclear											Low	High
Cheung et al. 2019	Low	High	Fitness	Low	Adiposity	Low									Fitness	High	Adiposity	High									Low	High
Compernolle et al. 2018	High	Low	Adiposity	High											Adiposity	Unclear											High	High
Corder et al. 2015	Low	High	Cognitive	Low											Cognitive	High											High	Low
da Costa et al. 2018	High	Low	Adiposity	Low											Adiposity	Unclear											High	High
da Costa et al 2020	Low	Low	Social-Emotional	Low											Social-Emotional	Unclear											Low	Low
Dianat, Alipour, and Jafarabadi 2018	Low	Low	Risks	Low											Risks	Unclear											Low	High
Ellis, Dumas, and Forbes 2020	High	High	Social-Emotional	Low	Other Movement Behaviours	Low									Social-Emotional	Unclear	Other Movement Behaviours	Unclear									Low	Low
Esteban-Cornejo et al. 2015	Unclear	High	Cognitive	Low											Cognitive	Unclear											Low	High
Farajian et al. 2014	Low	High	Adiposity	Low											Adiposity	Unclear											High	High
Fernandez-Alonso et al 2017	Low	High	Cognitive	Low											Cognitive	Low											Low	Low
Gelfand et al. 2020	High	High	Risks	High											Risks	Unclear											High	High
Gheysvandi et al. 2019	Low	Low	Risks	High											Risks	Unclear											Low	Low
Gilchrist et al. 2021	Low	High	Social-Emotional	Low											Social-Emotional	Unclear											Low	Low
Gopinath et al. 2013	Low	High	Biomarkers	High											Biomarkers	High											Low	High
Gu et al. 2020	High	Low	Other movement Behaviours	Low	Fitness	Low	Adiposity	Low	Social-emotional	Low					Other movement Behaviours	Low	Fitness	Low	Adiposity	Low	Social-emotional	Low					Low	High
Guan et al. 2019	Low	High	Risks	Low											Risks	Low											High	High
Hamer et al. 2016	Low	High	Social-Emotional	Low											Social-Emotional	Low											Low	Low
Harris et al. 2015	High	High	Risks	High											Risks	Unclear											High	Low
Huang, Zeng, and Ye 2019	Unclear	Low	Fitness	Low	Cognitive	Low									Fitness	Unclear	Cognitive	Unclear									Low	Low
Hubbard et al. 2016	High	Low	Adiposity	Low											Adiposity	Unclear											High	Low
Hunter, Leatherdale, and Carson 2018	High	Low	Cognitive	High											Cognitive	High											Low	Low
Ishihara et al. 2018	High	High	Adiposity	Unclear	Fitness	Low	Screen time	High	Exercise	High	Cognitive	Low			Adiposity	Unclear	Fitness	Unclear	Screen time	Unclear	Exercise	Unclear	Cognitive	Unclear			Low	Low
Jaafar et al. 2020	Low	High	Other movement Behaviours	Low											Other movement Behaviours	Unclear											Low	Low
Jakubec et al. 2020	High	High	Other movement Behaviours	High											Other movement Behaviours	Unclear											Low	High
Jiang et al. 2015	Low	Low	Other movement Behaviours	Low											Other movement Behaviours	High											Low	Low
Kantanista and Osinski 2014	Low	High	Adiposity	Low											Adiposity	Unclear											High	High
Khan et al. 2019	Low	High	Adiposity	Unclear											Adiposity	Unclear											High	Unclear
Ku et al. 2019	Low	Low	Risks	Low											Risks	Unclear											Low	High
Lee et al. 2018	Unclear	High	Adiposity	Low											Adiposity	Unclear											High	High
Li et al. 2014	Low	High	Other movement Behaviours	High											Other movement Behaviours	Unclear											High	Low
Lin et al. 2014	Low	High	Social-Emotional	High											Social Emotional	High											Low	High
Lushington et al. 2015	High	High	Other movement Behaviours	High	Social-Emotional	Low									Other movement Behaviours	Unclear	Social-Emotional	Unclear									High	High
Magriplis et al. 2019	Low	High	Adiposity	Low											Adiposity	Low											Low	High
Martinez-Lopez et al. 2015	Low	Low	Other movement behaviours	Low	Risks	Low									Other movement behaviours	Unclear	Risks	Unclear									High	High
Maume 2017	Low	High	Other movement Behaviours	High	Adiposity	Low	Social-Emotional	Low							Other movement Behaviours	Low	Adiposity	Low	Social-Emotional	Low							Low	Low
Michaud et al. 2015	High	High	Adiposity	Low	MVPA	Low	Sleep	High	Screen time	High					Adiposity	High	MVPA	Unclear	Sleep	Unclear	Screen time	Unclear					High	High
Morton et al. 2016	Low	High	Other movement Behaviours	Low											Other movement Behaviours	Unclear											High	Low
Patte, Qian, Leatherdale 2018	High	High	Other movement Behaviours	High											Other movement Behaviours	Unclear											Low	Low
Peiro-Velert et al. 2014	Low	Low	Academic achievement	High	Sleep	High	Screen time	Low							Academic achievement	Unclear	Sleep	Unclear	Screen time	Unclear							Low	High
Pengpid and Pelzer 2015	Low	High	Adiposity	High											Adiposity	Unclear											Low	Low
Pengpid and Peltzer 2019	Low	High	Adiposity	High											Adiposity	Unclear											Low	Low
Rajala et al. 2019	Unclear	Low	Social-Emotional	Low	Cognitive	High	Adiposity	Low							Social-Emotional	Low	Cognitive	High	Adiposity	Unclear							Low	High
Rasberry et al. 2017	Low	High	Cognitive	High											Cognitive	Unclear											Low	High
Ren et al. 2017	Low	High	Adiposity	High											Adiposity	Unclear											High	High
Rutten, Boen, and Seghers 2014	Low	High	Adiposity	Low											Adiposity	High											Low	High
Sanders et al. 2019	Low	High	Adiposity	Low	Cognitive	Low	Risks	Low	SDQ	Low	PedsQL	Low	Temperament	High	Adiposity	Low	Cognitive	Low	Risks	Low	SDQ	Low	PedsQL	Low	Temperament	Low	Low	Low
Shan et al. 2014	High	Low	Harm	Low											Harms	High											Low	High
Sharma, Chavez, and Nam 2018	High	High	Other movement Behaviours	High											Other movement Behaviours	Unclear											Low	Low
Sigmund et al. 2014	High	Low	Other movement behaviours	Low	Adiposity	High									Other movement behaviours	Unclear	Adiposity	Unclear									High	Low
Singh et al. 2019	High	High	Risks	Low											Risks	Unclear											High	High
Street et al. 2016	Low	High	Other movement Behaviours	Low											Other movement Behaviours	Low											High	High
Street et al. 2018	Low	High	Other movement Behaviours	Low											Other movement Behaviours	Low											Low	Low
Sun et al. 2014	Low	High	Sleep hygiene	Low	Sleep duration	High									Sleep hygiene	Unclear	Sleep duration	Unclear									High	High
Tang and Patrick 2018	Low	High	Other movement behaviours	High	Cognitive	High									Other movement behaviours	Low	Cognitive	Low									Low	Low
Tokiya et al. 2017	Low	High	Other movement Behaviours	High											Other movement Behaviours	Unclear											High	High
van Stralen et al. 2013	Low	Low	Adiposity	Low											Adiposity	Unclear											High	Low
Wang et al. 2020	Low	High	Risks	Low	Cognitive	Low	Other Movement Behaviours	High							Risks	High	Cognitive	High	Other Movement Behaviours	High							High	High
Widome et al. 2019	High	High	Other movement Behaviours	High											Other movement Behaviours	Unclear											High	High
Xu et al. 2014	Low	High	Risks	Low											Risks	Unclear											High	Low
Xue et al. 2016	Low	High	Adiposity	Low	Musculoskeletal Growth	Low									Adiposity	Unclear	Musculoskeletal Growth	Unclear									High	High
Yamada et al. 2019	High	High	Cognitive	High											Cognitive	High											Low	High
Yeo et al. 2019	High	High	Other movement Behaviours	High											Other movement Behaviours	Unclear											High	High
Yu et al. 2020	Low	High	Risks	Low											Risks	Unclear											High	High
Zhang et al. 2015	Low	Low	Risks	Low											Risks	Low											High	High
Zhang et al. 2016	Low	High	Adiposity	Low											Adiposity	Unclear											Low	High
Zhang et al. 2017	Low	Low	Adiposity	Low	Social-emotional	Low									Adiposity	Low	Social-emotional	Low									Low	High
Zhang et al. 2020	Low	High	Risks	Low											Risks	Unclear											High	High
